# Supplementary material for: Impact of Toceranib Phosphate and Carprofen on Survival and Quality of Life in Dogs with Inflammatory Mammary Carcinomas
Source: Vet Sci. 2024 Sep 13;11(9):430. doi: 10.3390/vetsci11090430 (PMC11435629; doi:10.3390/vetsci11090430)
Supplement: Supplementary file 1 [file vetsci-11-00430-s001.zip]

Archive with 1 entries (1 files):
- vetsci-3161580-supplementary.pdf
